# Supplementary material for: TERT promoter hotspot mutations are recurrent in myxoid liposarcomas but rare in other soft tissue sarcoma entities
Source: J Exp Clin Cancer Res. 2014 Apr 11;33(1):33. doi: 10.1186/1756-9966-33-33 (PMC4022359; doi:10.1186/1756-9966-33-33)
Supplement: Additional file 1: Table S1 — Clinicopathological patients’ characteristics. Internal identifier, diagnosis, patients’ age at surgery, gender, tumor localization, presence/absence of a fusion transcript, and TERT promoter mutational status with nucleotide exchange, are indicated for all cases. Abbreviations: UPS = undifferentiated pleomorphic sarcoma; DDLS = dedifferentiated liposarcoma; PLS = pleomorphic liposarcoma; MLS = myxoid liposarcoma; LMS = leiomyosarcoma; SS = synovial sarcoma; MFS = myxofibrosarcoma; MPNST = malignant nerve sheath tumor; EMCS = extraskeletal myxoid chondrosarcoma; SFT = solitary fibrous tumors; ASPS = alveolar soft part sarcoma; CCS = clear cell sarcoma; EPS = epithelioid sarcoma; DFSP = dermatofibrosarcoma protuberans; LGFMS = low-grade fibromyxoid sarcoma; AS = angiosarcoma. Additional file 1: Table S2. Molecular and histological features of the myxoid liposarcomas. Internal identifier, patients’ age at surgery, gender, tumor localization, and TERT promoter mutational status with nucleotide exchange together with information about the histological phenotype, tumor grading and presence/absence of gene fusions (FUS-DDIT3; EWSR1-DDIT3) are given for myxoid liposarcomas. Abbreviations: MLS = myxoid liposarcoma; MYX = myxoid; RC = round cell; wt = wild type; mut = mutated; DDIT3 split = FISH probe indicates interrupted gene; na = not available; nd = not determinable. Additional file 1: Table S3. Soft tissue sarcoma cell lines. Cell line name, tissue of origin (soft tissue sarcoma subtype), molecular confirmation, culture conditions and source/reference is given for each cell line tested for TERT promoter mutations. Abbreviations: FCS = fetal calf serum; PS = penicillin and streptomycin; PMID = PubMed identifier. [file 1756-9966-33-33-S1.xlsx]

## Sheet: S1
Supplementary table S1
Clinicopathological data of patients
ID	Diagnosis	AGE	Gender	Localization	TERT prom wt/mut	TERT prom nucleotide
1	UPS	65	f	upper leg right	wt	-
2	UPS	69	m	pubis	wt	-
3	UPS	67	m	upper leg left	wt	-
4	UPS	64	f	hip right	wt	-
5	UPS	25	f	upper arm right	wt	-
6	UPS	57	m	upper leg right	wt	-
7	UPS	67	m	upper leg right	wt	-
8	UPS	55	m	upper leg right	wt	-
9	UPS	65	m	upper leg left	wt	-
10	UPS	76	f	upper leg left	wt	-
11	UPS	85	f	upper leg right	wt	-
12	UPS	91	f	lower leg right	wt	-
13	UPS	73	m	upper leg right	wt	-
129	UPS	63	m	upper leg right	wt	-
130	UPS	79	w		wt	-
131	UPS	67	m	upper leg right	wt	-
132	UPS	57	m	upper leg left	wt	-
133	UPS	54	m	upper leg left	wt	-
134	UPS	73	f	upper leg right	wt	-
135	UPS	63	m	upper leg left	wt	-
136	UPS	81	f	upper leg right	wt	-
137	UPS	63	f	upper leg right	wt	-
138	UPS	83	m	upper leg right	wt	-
253	UPS	64	m	trunk wall	wt	-
254	UPS	na	na	na	wt	-
255	UPS	69	m	na	wt	-
256	UPS	78	m	upper leg right	wt	-
257	UPS	73	m	lower arm left	wt	-
258	UPS	34	f	upper leg right	wt	-
259	UPS	76	f	upper leg right	wt	-
260	UPS	66	m	upper leg left	wt	-
261	UPS	75	m	scapula left	wt	-
262	UPS	69	m	upper leg right	wt	-
263	UPS	68	m	lower arm right	wt	-
264	UPS	69	f	upper leg left	wt	-
265	UPS	69	f	upper leg right	wt	-
266	UPS	70	f	upper leg left	wt	-
268	UPS	73	m	trunk wall	wt	-
269	UPS	56	m	trunk wall	wt	-
270	UPS	57	m	upper leg left	wt	-
14	DDLS	63	m		wt	-
15	DDLS	57	f	peritoneum	wt	-
16	DDLS	47	f	abdomen	wt	-
17	DDLS	61	m	duodenum	wt	-
18	DDLS	67	m	retroperitoneum	wt	-
19	DDLS	66	m	retroperitoneum	wt	-
20	DDLS	62	m	abdomen	wt	-
21	DDLS	70	f	retroperitoneum	wt	-
22	DDLS	50	m	retroperitoneum	wt	-
23	DDLS	79	m	abdomen	wt	-
24	DDLS	65	m	abdomen	wt	-
25	DDLS	48	m	retroperitoneum	wt	-
271	DDLS	73	w	retroperitoneum	wt	-
272	DDLS	82	m	retroperitoneum	wt	-
274	DDLS	78	m	retroperitoneum	wt	-
275	DDLS	69	w	mesenterical	wt	-
276	DDLS	76	m	inguinal right	wt	-
277	DDLS	51	m	mesenterical	wt	-
279	DDLS	62	w	kidney left	wt	-
280	DDLS	67	m	colon	wt	-
281	DDLS	65	m	pelvis right	wt	-
282	DDLS	54	m	retroperitoneum	wt	-
284	DDLS	67	m	scrotum	wt	-
285	DDLS	59	m	hip left	wt	-
286	DDLS	60	m	colon	wt	-
287	DDLS	73	m	retroperitoneum	wt	-
288	DDLS	49	m	thigh right	wt	-
289	DDLS	62	m	thigh left	wt	-
290	DDLS	82	m	inguinal right	wt	-
291	DDLS	58	m	retroperitoneum	wt	-
292	DDLS	65	m	gluteal left	wt	-
293	DDLS	60	m	colon	wt	-
297	DDLS	65	m	retroperitoneum	wt	-
298	DDLS	na	m	retroperitoneum	wt	-
299	DDLS	na	na	na	wt	-
300	DDLS	na	na	na	wt	-
301	DDLS	na	na	na	wt	-
302	DDLS	81	w	retroperitoneum	wt	-
303	DDLS	71	m	abdomen	wt	-
304	DDLS	71	m	retroperitoneum	wt	-
305	DDLS	43	m	inguinal left	wt	-
306	DDLS	48	m	abdomen	wt	-
307	DDLS	65	m	retroperitoneum	wt	-
308	DDLS	56	m	kidney left	wt	-
309	DDLS	53	m	retroperitoneum	wt	-
310	DDLS	63	m	retroperitoneum	wt	-
311	DDLS	49	m	retroperitoneum	wt	-
312	DDLS	48	m	tigh right	wt	-
313	DDLS	63	m	retroperitoneum	wt	-
314	DDLS	47	m	retroperitoneum	wt	-
315	DDLS	78	w	buttock left	wt	-
316	DDLS	59	m	na	wt	-
317	DDLS	73	w	peritoneum	wt	-
318	DDLS	66	w	retroperitoneum	wt	-
319	DDLS	69	m	thorax right	wt	-
320	DDLS	38	m	retroperitoneum	wt	-
321	DDLS	90	m	liver	wt	-
322	DDLS	63	m	retroperitoneum	wt	-
323	DDLS	51	m	rectum	wt	-
324	DDLS	59	w	na	wt	-
325	DDLS	55	m	liver	wt	-
26	PLS	57	m	left forearm	wt	-
27	PLS	76	f	left forearm	wt	-
28	PLS	54	m	left upper limb	wt	-
29	PLS	38	f	buttock	wt	-
30	PLS	61	m	buttock	wt	-
31	PLS	77	m	right tigh	wt	-
32	PLS	63	f	left upper limb	wt	-
33	PLS	52	m	right upper limb	wt	-
212	PLS	49	w	tigh right	wt	-
213	PLS	84	w	tigh left	wt	-
214	PLS	36	m	shoulder	wt	-
215	PLS	42	w	tigh left	wt	-
216	PLS	73	m	buttock left	wt	-
217	PLS	72	m	kidney	wt	-
218	PLS	82	w	upper arm left	wt	-
54	MLS	32	m	upper leg right	mut	C228T
55	MLS	40	f	upper leg	wt	-
56	MLS	51	f	upper leg left	mut	C228T
57	MLS	65	f	upper leg	wt	-
58	MLS	36	m	upper leg right	mut	C228T
59	MLS	59	m	upper leg	mut	C228T
60	MLS	42	m	upper leg left	mut	C228T
61	MLS	34	m	upper leg left	mut	C228T
62	MLS	40	f	upper leg right	mut	C228T
98	MLS	45	m	pelvic left	mut	C228T
99	MLS	65	f	mesenterical	mut	C228T
100	MLS	84	m	upper leg left	mut	C228T
101	MLS	84	f	upper leg right	mut	C228T
102	MLS	32	m	trunk wall	mut	C228T
103	MLS	55	m	mesenterical	mut	C228T
104	MLS	45	m	lower leg right	mut	C228T
105	MLS	39	m	upper leg left	mut	C228T
106	MLS	55	f	upper leg left	mut	C228T
107	MLS	29	m	upper leg left	mut	C228T
108	MLS	16	f	upper leg left	mut	C228T
109	MLS	51	m	upper leg left	mut	C228T
239	MLS	64	m	upper leg	wt	-
240	MLS	43	m	upper leg left	mut	C228T
241	MLS	46	m	na	mut	C228T
243	MLS	41	m	upper leg	wt	-
246	MLS	36	f	upper leg right	wt	-
248	MLS	56	m	upper leg right	wt	-
249	MLS	41	f	upper leg left	mut	C228T
250	MLS	42	m	upper leg left	wt	-
327	MLS	53	m	kidney	mut	C228T
335	MLS	44	m	upper leg	wt	-
336	MLS	49	f	upper leg right	mut	C228T
339	MLS	62	m	upper leg left	mut	C228T
341	MLS	56	m	upper leg right	mut	C250T
423	MLS	46	m	lower leg right	mut	C228T
424	MLS	74	m	upper leg right	wt	-
425	MLS	61	m	upper leg left	mut	C228T
426	MLS	33	w	upper leg right	mut	C228T
427	MLS	38	m	upper leg right	wt	-
34	LMS	54	f	retroperitoneum	wt	-
35	LMS	79	m	right upper limb	wt	-
36	LMS	81	f	vena cava inferior	wt	-
37	LMS	57	m	abdomen	wt	-
38	LMS	69	f	retroperitoneum	wt	-
39	LMS	65	f	right upper limb	wt	-
40	LMS	na	f	left upper limb	wt	-
41	LMS	49	f	retroperitoneum	wt	-
42	LMS	67	f	right upper limb	wt	-
43	LMS	69	f	right ellbow	wt	-
139	LMS	33	m	retroperitoneum	wt	-
140	LMS	39	w	pelvis left	wt	-
141	LMS	60	m	thorax left	wt	-
142	LMS	68	w	inguinal left	wt	-
143	LMS	55	w	upper arm right	wt	-
144	LMS	39	m	vena cava	wt	-
145	LMS	58	m	retroperitoneum	wt	-
146	LMS	67	w	thigh left	wt	-
147	LMS	55	w	kidney	wt	-
148	LMS	84	w	thigh right	wt	-
149	LMS	34	w	abdomen	wt	-
150	LMS	73	w	shoulder right	wt	-
151	LMS	62	w	axilla right	wt	-
152	LMS	65	m	na	wt	-
153	LMS	40	w	liver	wt	-
154	LMS	55	m	rectum	wt	-
155	LMS	64	m	thigh right	wt	-
44	SS	10	m	left upper limb	wt	-
45	SS	21	f	right chest	wt	-
46	SS	39	m	left upper limb	wt	-
47	SS	91	f	right upper limb	mut	C250T
48	SS	27	m	left upper limb	wt	-
49	SS	64	m	left thumb	wt	-
50	SS	19	m	right lower limb	wt	-
51	SS	12	w	right upper limb	wt	-
52	SS	24	w	left lower limb	wt	-
53	SS	28	w	lower limb	wt	-
219	SS	16	w	thigh	wt	-
220	SS	34	w	lung	wt	-
221	SS	47	m	na	wt	-
222	SS	62	m	thigh left	wt	-
223	SS	53	m	thigh left	wt	-
225	SS	44	m	forearm left	wt	-
226	SS	63	w	upper arm right	wt	-
227	SS	54	m	foot right	wt	-
228	SS	27	m	lower leg left	wt	-
229	SS	53	w	pancreas	wt	-
230	SS	57	m	thigh left	wt	-
231	SS	na	w	thigh right	wt	-
232	SS	46	m	popliteal fossa	wt	-
233	SS	18	m	lower arm left	wt	-
234	SS	49	m	lower leg left	wt	-
237	SS	22	m	inguinal left	wt	-
64	MFS	67	m	thigh left	wt	-
65	MFS	88	w	thigh left	wt	-
66	MFS	61	w	scapular	wt	-
67	MFS	76	m	thigh left	wt	-
68	MFS	74	w	thigh	wt	-
69	MFS	79	w	hip left	wt	-
70	MFS	71	w	thigh left	wt	-
71	MFS	54	m	thigh left	wt	-
121	MFS	71	w	na	wt	-
122	MFS	67	w	forearm	wt	-
123	MFS	65	m	forearm left	wt	-
124	MFS	84	m	upper arm right	wt	-
125	MFS	92	m	elbow right	wt	-
126	MFS	46	w	thigh left	wt	-
127	MFS	60	m	thigh left	wt	-
128	MFS	85	m	thigh right	wt	-
428	MFS	45	w	thigh left	wt	-
72	MPNST	42	w	inguinal left	wt	-
73	MPNST	25	w	retroperitoneum	wt	-
74	MPNST	22	na	thigh left	wt	-
75	MPNST	32	w	upper arm	wt	-
76	MPNST	48	m	na	wt	-
77	MPNST	24	m	lower leg left	wt	-
78	MPNST	30	w	inguinal left	mut	C250T
79	MPNST	57	m	na	mut	C228T
80	MPNST	11	m	na	wt	-
81	MPNST	11	w	na	wt	-
82	MPNST	21	m	upper arm left	wt	-
110	MPNST	21	m	cervical left	wt	-
112	MPNST	56	m	thigh left	wt	-
113	MPNST	48	m	axillary right	wt	-
114	MPNST	12	m	forearm	wt	-
115	MPNST	47	m	lower leg	wt	-
116	MPNST	60	w	thigh left	wt	-
117	MPNST	69	m	thigh left	wt	-
118	MPNST	32	m	Nervus ischiadicus	wt	-
119	MPNST	49	m	paravertebral	wt	-
120	MPNST	65	w	popliteal fossa right	wt	-
156	MPNST	na	na	na	wt	-
157	MPNST	22	w	upper arm	wt	-
158	MPNST	28	w	na	wt	-
159	MPNST	52	w	inguinal left	wt	-
160	MPNST	49	m	inguinal	wt	-
161	MPNST	46	w	Nervus ischiadicus	wt	-
162	MPNST	1	m	thigh right	wt	-
163	MPNST	47	m	abdomen	wt	-
164	MPNST	30	w	inguinal left	wt	-
165	MPNST	76	m	upper arm left	wt	-
166	MPNST	38	w	pelvis left	wt	-
167	MPNST	73	m	adrenal gland	wt	-
168	MPNST	77	m	na	wt	-
224	MPNST	61	m	parotis left	wt	-
238	MPNST	20	m	na	wt	-
203	EMCS	52	m	thigh right	wt	-
204	EMCS	51	w	pelvis	wt	-
205	EMCS	68	m	thorax	wt	-
206	EMCS	74	m	forearm right	wt	-
207	EMCS	58	w	lung	wt	-
208	EMCS	68	w	upper arm left	wt	-
209	EMCS	66	m	thigh right	wt	-
210	EMCS	49	m	thigh right	wt	-
169	SFT	75	w	lung	wt	-
170	SFT	66	w	lung	wt	-
171	SFT	77	w	lung	mut	C228T
172	SFT	51	m	lung	wt	-
174	SFT	67	w	lung	wt	-
176	SFT	65	w	lung	wt	-
177	SFT	76	w	lung	wt	-
178	SFT	54	m	lung	wt	-
179	SFT	55	m	lung	wt	-
180	SFT	64	w	lung	mut	C228T
181	SFT	54	w	lung	mut	C228T
182	SFT	50	w	lung	wt	-
183	SFT	56	m	lung	wt	-
184	SFT	24	w	lung	wt	-
186	SFT	67	m	lung	wt	-
187	SFT	69	m	lung	wt	-
188	SFT	57	m	lung	wt	-
189	SFT	46	m	lung	wt	-
190	SFT	64	w	lung	wt	-
191	SFT	81	m	lung	wt	-
192	SFT	68	w	lung	wt	-
193	SFT	60	m	lung	wt	-
194	SFT	44	w	lung	wt	-
195	SFT	43	m	lung	wt	-
196	SFT	68	w	lung	mut	C228T
197	SFT	68	w	lung	wt	-
198	SFT	60	w	lung	wt	-
199	SFT	55	w	lung	wt	-
200	SFT	56	m	lung	wt	-
201	SFT	29	w	lung	wt	-
202	SFT	74	m	lung	wt	-
342	ASPS	31	m	forearm left	wt	-
343	ASPS	16	m	upper arm left	wt	-
344	ASPS	21	m	shoulder right	wt	-
352	ASPS	na	na	na	wt	-
356	ASPS	na	na	na	wt	-
345	ASPS	47	w	knee	wt	-
346	CCS	43	w	kidney	wt	-
347	CCS	62	w	plantar left	wt	-
348	CCS	38	m	inguinal left	wt	-
351	CCS	na	na	na	wt	-
355	CSS	54	m	thorax right	wt	-
349	EPS	36	w	forearm right	wt	-
350	EPS	50	m	upper arm right	wt	-
353	EPS	na	na	na	wt	-
354	EPS	na	na	na	wt	-
394	LGFMS	40	m	thorax left	wt	-
395	LGFMS	23	m	upper arm right	wt	-
396	LGFMS	28	m	lower leg left	wt	-
397	LGFMS	20	m	thigh left	wt	-
398	LGFMS	41	m	na	wt	-
399	LGFMS	22	w	upper arm right	wt	-
400	LGFMS	62	w	na	wt	-
401	LGFMS	66	m	thigh right	wt	-
403	LGFMS	26	m	thigh right	wt	-
404	AS	21	w	forearm right	wt	-
405	AS	67	w	mamma left	wt	-
406	AS	68	m	lower leg left	wt	-
407	AS	68	m	lower leg right	wt	-
408	AS	35	w	mamma left	wt	-
409	AS	85	w	upper arm left	wt	-
410	AS	86	w	upper arm left	wt	-
411	AS	67	w	urinary bladder	wt	-
412	AS	44	w	lymph node	wt	-
413	DFSP	43	w	ear left	wt	-
414	DFSP	72	m	forearm	wt	-
415	DFSP	75	w	thigh right	wt	-
416	DFSP	15	m	abdomen	wt	-
417	DFSP	29	m	shoulder left	wt	-
418	DFSP	32	w	na	wt	-
419	DFSP	44	m	inguinal left	wt	-
420	DFSP	51	m	sternum	wt	-
421	DFSP	74	w	back	wt	-
422	DFSP	80	m	na	wt	-
Abbreviations:
UPS
DDLS
PLS
MLS
LMS
SS
MFS
MPNST
EMCS
SFT
ASPS
CCS
EPS
DFSP
LGFMS
AS

## Sheet: S2
Supplementary table S2
Further clinicopathological data of MLS patients
ID	Diagnosis	AGE	Gender	Localization	Fusion transcript	TERT prom wt/mut	TERT prom nucleotide	Phenotype	Grade
54	MLS	32	m	upper leg right	FUS-DDIT3 (type III)	mut	C228T	MYX	2
55	MLS	40	f	upper leg	FUS-DDIT3 (type I)	wt	-	RC	3
56	MLS	51	f	upper leg left	FUS-DDIT3 (type II)	mut	C228T	MYX	2
57	MLS	65	f	upper leg	EWSR1-DDIT3	wt	-	RC	3
58	MLS	36	m	upper leg right	FUS-DDIT3 (type II)	mut	C228T	RC	3
59	MLS	59	m	upper leg	nd	mut	C228T	MYX	2
60	MLS	42	m	upper leg left	FUS-DDIT3 (type I)	mut	C228T	MYX	1
61	MLS	34	m	upper leg left	FUS-DDIT3 (type I)	mut	C228T	MYX	2
62	MLS	40	f	upper leg right	FUS-DDIT3 (type I)	mut	C228T	RC	2
98	MLS	45	m	pelvic left	FUS-DDIT3	mut	C228T	RC	3
99	MLS	65	f	mesenterical	FUS-DDIT3 (type I)	mut	C228T	MYX	2
100	MLS	84	m	upper leg left	FUS-DDIT3 (type I)	mut	C228T	RC	3
101	MLS	84	f	upper leg right	FUS-DDIT3	mut	C228T	MYX	2
102	MLS	32	m	trunk wall	FUS-DDIT3 (type I)	mut	C228T	MYX	2
103	MLS	55	m	mesenterical	nd	mut	C228T	MYX	2
104	MLS	45	m	lower leg right	FUS-DDIT3 (type I)	mut	C228T	MYX	1
105	MLS	39	m	upper leg left	FUS-DDIT3	mut	C228T	MYX	2
106	MLS	55	f	upper leg left	FUS-DDIT3 (type I)	mut	C228T	MYX	2
107	MLS	29	m	upper leg left	FUS-DDIT3 (type I)	mut	C228T	MYX	2
108	MLS	16	f	upper leg left	FUS-DDIT3 (type I)	mut	C228T	MYX	1
109	MLS	51	m	upper leg left	FUS-DDIT3 (type II)	mut	C228T	MYX	2
239	MLS	64	m	upper leg	FUS-DDIT3 (type I)	wt	-	MYX	2
240	MLS	43	m	upper leg left	FUS-DDIT3 (type I)	mut	C228T	MYX	2
241	MLS	46	m	na	FUS-DDIT3 (type I)	mut	C228T	MYX	2
243	MLS	41	m	upper leg	FUS-DDIT3 (type I)	wt	-	RC	3
246	MLS	36	f	upper leg right	DDIT3 split	wt	-	MYX	1
248	MLS	56	m	upper leg right	FUS-DDIT3 (type I)	wt	-	MYX	2
249	MLS	41	f	upper leg left	FUS-DDIT3 (type I)	mut	C228T	MYX	2
250	MLS	42	m	upper leg left	FUS-DDIT3 (type I)	wt	-	MYX	2
327	MLS	53	m	kidney	FUS-DDIT3 (type I)	mut	C228T	MYX	2
335	MLS	44	m	upper leg	FUS-DDIT3 (type I)	wt	-	RC	2
336	MLS	49	f	upper leg right	FUS-DDIT3 (type II)	mut	C228T	MYX	2
339	MLS	62	m	upper leg left	FUS-DDIT3	mut	C228T	RC	2
341	MLS	56	m	upper leg right	EWSR1-DDIT3	mut	C250T	MYX	2
423	MLS	46	m	lower leg right	FUS-DDIT3 (type II)	mut	C228T	MYX	2
424	MLS	74	m	upper leg right	FUS-DDIT3 (type II)	wt	-	MYX	2
425	MLS	61	m	upper leg left	FUS-DDIT3 (type II)	mut	C228T	MYX	2
426	MLS	33	w	upper leg right	FUS-DDIT3 (type II)	mut	C228T	RC	3
427	MLS	38	m	upper leg right	FUS-DDIT3 (type II)	wt	-	MYX	2

## Sheet: S3
Cell Line	Subtype	Culture Condition	Reference / Source	PMID
T449	WDLS	RPMI, 10 % FCS, 1 % PS	Pedeutour F et al., 1999	9892106
T778	WDLS	RPMI, 10 % FCS, 1 % PS	Pedeutour F et al., 1999	9892106
FU-DDLS-1	DDLS	RPMI, 10 % FCS, 1 % PS	Nishio J et al., 2003	12579306
MLS402	MLS	RPMI, 10 % FCS, 1 % PS	Aman P et al., 1992	1283316
MLS1765	MLS	RPMI, 10 % FCS, 1 % PS	Aman P et al., 1992	1283316
LiSa-2	PLS	RPMI, 10 % FCS, 1 % PS	Wabitsch M et al., 2000	11093810
SW872	LS	RPMI, 10 % FCS, 1 % PS	ATCC	-
1273	SS	Ham's F12, 10 % FCS, 1 % PS	Xie Y et al., 2006	-
HS-SY-II	SS	DMEM, 10 % FCS, 1 % PS	Sonobe H et al., 1992	1331610
SYO-1	SS	DMEM, 10 % FCS, 1 % PS	Kawai A et al., 2004	14744540
Fuji	SS	RPMI, 10 % FCS, 1 % PS	Watanabe T et al., 2006	16849525
CME	SS	RPMI, 10 % FCS, 1 % PS	Renwick PJ et al., 1995	7736791
STS26T	MPNST	DMEM, 10 % FCS, 1 % PS	Huynh DP & Pulst SM et al., 1996	8700556
ST88-14	MPNST	DMEM, 10 % FCS, 1 % PS	DeClue JE et al., 1992	1568246
T265	MPNST	RPMI, 10 % FCS, 1 % PS	Badache A & DeVries GH et al., 1998	9715282
HT1080	FS	DMEM, 10 % FCS, 1 % PS	ATCC	-
